# Supplementary material for: The FP4026 Research Database on the fundamental period of RC infilled frame structures
Source: Data Brief. 2016 Oct 13;9:704–9. doi: 10.1016/j.dib.2016.10.002 (PMC5081420; doi:10.1016/j.dib.2016.10.002)
Supplement: Supplementary file 2 — Supplementary material [file mmc2.xlsx]

## Sheet: Values of Fundamental Period
Number of Storeys	Number of Spans	Length of Spans (m)	Opening percentage (%)	Masonry wall Stiffeness Et (×10^5 kN/m)	Period (Sec)
1	2	3	0	2.25	0.09297
1	2	3	100	2.25	0.15975
1	2	3	100	4.5	0.15975
1	2	3	100	7.5	0.15975
1	2	3	100	11.25	0.15975
1	2	3	100	15	0.15975
1	2	3	100	20	0.15975
1	2	3	100	25	0.15975
1	2	4.5	0	2.25	0.09477
1	2	4.5	100	2.25	0.156589
1	2	4.5	100	4.5	0.156589
1	2	4.5	100	7.5	0.156589
1	2	4.5	100	11.25	0.156589
1	2	4.5	100	15	0.156589
1	2	4.5	100	20	0.156589
1	2	4.5	100	25	0.156589
1	2	6	0	2.25	0.10635
1	2	6	100	2.25	0.185
1	2	6	100	4.5	0.185
1	2	6	100	7.5	0.185
1	2	6	100	11.25	0.185
1	2	6	100	15	0.185
1	2	6	100	20	0.185
1	2	6	100	25	0.185
1	2	7.5	0	2.25	0.1005
1	2	7.5	100	2.25	0.1579
1	2	7.5	100	4.5	0.1579
1	2	7.5	100	7.5	0.1579
1	2	7.5	100	11.25	0.1579
1	2	7.5	100	15	0.1579
1	2	7.5	100	20	0.1579
1	2	7.5	100	25	0.1579
1	4	3	0	2.25	0.095
1	4	3	100	2.25	0.17212
1	4	3	100	4.5	0.17212
1	4	3	100	7.5	0.17212
1	4	3	100	11.25	0.17212
1	4	3	100	15	0.17212
1	4	3	100	20	0.17212
1	4	3	100	25	0.17212
1	4	4.5	0	2.25	0.09712
1	4	4.5	100	2.25	0.16724
1	4	4.5	100	4.5	0.16724
1	4	4.5	100	7.5	0.16724
1	4	4.5	100	11.25	0.16724
1	4	4.5	100	15	0.16724
1	4	4.5	100	20	0.16724
1	4	4.5	100	25	0.16724
1	4	6	0	2.25	0.11086
1	4	6	100	2.25	0.19725
1	4	6	100	4.5	0.19725
1	4	6	100	7.5	0.19725
1	4	6	100	11.25	0.19725
1	4	6	100	15	0.19725
1	4	6	100	20	0.19725
1	4	6	100	25	0.19725
1	4	7.5	0	2.25	0.103
1	4	7.5	100	2.25	0.16694
1	4	7.5	100	4.5	0.16694
1	4	7.5	100	7.5	0.16694
1	4	7.5	100	11.25	0.16694
1	4	7.5	100	15	0.16694
1	4	7.5	100	20	0.16694
1	4	7.5	100	25	0.16694
1	6	3	0	2.25	0.09589
1	6	3	0	4.5	0.0764
1	6	3	0	7.5	0.0635
1	6	3	0	11.25	0.05449
1	6	3	0	15	0.04875
1	6	3	0	20	0.04357
1	6	3	0	25	0.0399
1	6	3	25	2.25	0.138666
1	6	3	25	4.5	0.12077
1	6	3	25	7.5	0.10598
1	6	3	25	11.25	0.094
1	6	3	25	15	0.0856988
1	6	3	25	20	0.07768
1	6	3	25	25	0.071755
1	6	3	50	2.25	0.1623
1	6	3	50	4.5	0.15255
1	6	3	50	7.5	0.1426
1	6	3	50	11.25	0.133
1	6	3	50	15	0.125456
1	6	3	50	20	0.117376
1	6	3	50	25	0.11086
1	6	3	75	2.25	0.17532
1	6	3	75	4.5	0.17393
1	6	3	75	7.5	0.1722
1	6	3	75	11.25	0.1703
1	6	3	75	15	0.16853
1	6	3	75	20	0.1663
1	6	3	50	25	0.164218
1	6	3	100	2.25	0.177
1	6	3	100	4.5	0.177
1	6	3	100	7.5	0.177
1	6	3	100	11.25	0.177
1	6	3	100	15	0.177
1	6	3	100	20	0.177
1	6	3	100	25	0.177
1	6	4.5	0	2.25	0.097
1	6	4.5	0	4.5	0.07858
1	6	4.5	0	7.5	0.06566
1	6	4.5	0	11.25	0.056
1	6	4.5	0	15	0.0508
1	6	4.5	0	20	0.0456
1	6	4.5	0	25	0.042
1	6	4.5	25	2.25	0.138
1	6	4.5	25	4.5	0.12122
1	6	4.5	25	7.5	0.107
1	6	4.5	25	11.25	0.095
1	6	4.5	25	15	0.08717
1	6	4.5	25	20	0.079
1	6	4.5	25	25	0.07336
1	6	4.5	50	2.25	0.1589
1	6	4.5	50	4.5	0.15019
1	6	4.5	50	7.5	0.141
1	6	4.5	50	11.25	0.132
1	6	4.5	50	15	0.125
1	6	4.5	50	20	0.117468
1	6	4.5	50	25	0.111
1	6	4.5	75	2.25	0.16999
1	6	4.5	75	4.5	0.16879
1	6	4.5	75	7.5	0.16732
1	6	4.5	75	11.25	0.1656
1	6	4.5	75	15	0.164
1	6	4.5	75	20	0.162
1	6	4.5	75	25	0.16023
1	6	4.5	100	2.25	0.17144
1	6	4.5	100	4.5	0.17144
1	6	4.5	100	7.5	0.17144
1	6	4.5	100	11.25	0.17144
1	6	4.5	100	15	0.17144
1	6	4.5	100	20	0.17144
1	6	4.5	100	25	0.17144
1	6	6	0	2.25	0.10974
1	6	6	0	4.5	0.08729
1	6	6	0	7.5	0.07271
1	6	6	0	11.25	0.06265
1	6	6	0	15	0.05635
1	6	6	0	20	0.0507
1	6	6	0	25	0.0468
1	6	6	25	2.25	0.158099
1	6	6	25	4.5	0.13709
1	6	6	25	7.5	0.1199
1	6	6	25	11.25	0.106
1	6	6	25	15	0.0966
1	6	6	25	20	0.0876
1	6	6	25	25	0.0809
1	6	6	50	2.25	0.185
1	6	6	50	4.5	0.17351
1	6	6	50	7.5	0.16171
1	6	6	50	11.25	0.1504
1	6	6	50	15	0.1415
1	6	6	50	20	0.132
1	6	6	50	25	0.12459
1	6	6	75	2.25	0.2
1	6	6	75	4.5	0.19838
1	6	6	75	7.5	0.19634
1	6	6	75	11.25	0.194
1	6	6	75	15	0.1918
1	6	6	75	20	0.189
1	6	6	75	25	0.1866
1	6	6	100	2.25	0.202
1	6	6	100	4.5	0.202
1	6	6	100	7.5	0.202
1	6	6	100	11.25	0.202
1	6	6	100	15	0.202
1	6	6	100	20	0.202
1	6	6	100	25	0.202
1	6	7.5	0	2.25	0.10393
1	6	7.5	0	4.5	0.08424
1	6	7.5	0	7.5	0.0709
1	6	7.5	0	11.25	0.06147
1	6	7.5	0	15	0.05548
1	6	7.5	0	20	0.05
1	6	7.5	0	25	0.04632
1	6	7.5	100	2.25	0.17036
1	6	7.5	100	4.5	0.17036
1	6	7.5	100	7.5	0.17036
1	6	7.5	100	11.25	0.17036
1	6	7.5	100	15	0.17036
1	6	7.5	100	20	0.17036
1	6	7.5	100	25	0.17036
2	2	3	0	2.25	0.156
2	2	3	100	2.25	0.272
2	2	3	100	4.5	0.272
2	2	3	100	7.5	0.272
2	2	3	100	11.25	0.272
2	2	3	100	15	0.272
2	2	3	100	20	0.272
2	2	3	100	25	0.272
2	2	4.5	0	2.25	0.161
2	2	4.5	100	2.25	0.299
2	2	4.5	100	4.5	0.299
2	2	4.5	100	7.5	0.299
2	2	4.5	100	11.25	0.299
2	2	4.5	100	15	0.299
2	2	4.5	100	20	0.299
2	2	4.5	100	25	0.299
2	2	6	0	2.25	0.178
2	2	6	100	2.25	0.336
2	2	6	100	4.5	0.336
2	2	6	100	7.5	0.336
2	2	6	100	11.25	0.336
2	2	6	100	15	0.336
2	2	6	100	20	0.336
2	2	6	100	25	0.336
2	2	7.5	0	2.25	0.173
2	2	7.5	100	2.25	0.314
2	2	7.5	100	4.5	0.314
2	2	7.5	100	7.5	0.314
2	2	7.5	100	11.25	0.314
2	2	7.5	100	15	0.314
2	2	7.5	100	20	0.314
2	2	7.5	100	25	0.314
2	4	3	0	2.25	0.16
2	4	3	100	2.25	0.29
2	4	3	100	4.5	0.29
2	4	3	100	7.5	0.29
2	4	3	100	11.25	0.29
2	4	3	100	15	0.29
2	4	3	100	20	0.29
2	4	3	100	25	0.29
2	4	4.5	0	2.25	0.164
2	4	4.5	100	2.25	0.317
2	4	4.5	100	4.5	0.317
2	4	4.5	100	7.5	0.317
2	4	4.5	100	11.25	0.317
2	4	4.5	100	15	0.317
2	4	4.5	100	20	0.317
2	4	4.5	100	25	0.317
2	4	6	0	2.25	0.185
2	4	6	100	2.25	0.353
2	4	6	100	4.5	0.353
2	4	6	100	7.5	0.353
2	4	6	100	11.25	0.353
2	4	6	100	15	0.353
2	4	6	100	20	0.353
2	4	6	100	25	0.353
2	4	7.5	0	2.25	0.176
2	4	7.5	100	2.25	0.327
2	4	7.5	100	4.5	0.327
2	4	7.5	100	7.5	0.327
2	4	7.5	100	11.25	0.327
2	4	7.5	100	15	0.327
2	4	7.5	100	20	0.327
2	4	7.5	100	25	0.327
2	6	3	0	2.25	0.16
2	6	3	0	4.5	0.127
2	6	3	0	7.5	0.106
2	6	3	0	11.25	0.091
2	6	3	0	15	0.081
2	6	3	0	20	0.073
2	6	3	0	25	0.067
2	6	3	25	2.25	0.235
2	6	3	25	4.5	0.203
2	6	3	25	7.5	0.178
2	6	3	25	11.25	0.157
2	6	3	25	15	0.143
2	6	3	25	20	0.129
2	6	3	25	25	0.12
2	6	3	50	2.25	0.279
2	6	3	50	4.5	0.261
2	6	3	50	7.5	0.242
2	6	3	50	11.25	0.225
2	6	3	50	15	0.212
2	6	3	50	20	0.197
2	6	3	50	25	0.186
2	6	3	75	2.25	0.304
2	6	3	75	4.5	0.301
2	6	3	75	7.5	0.298
2	6	3	75	11.25	0.294
2	6	3	75	15	0.291
2	6	3	75	20	0.287
2	6	3	75	25	0.283
2	6	3	100	2.25	0.297
2	6	3	100	4.5	0.297
2	6	3	100	7.5	0.297
2	6	3	100	11.25	0.297
2	6	3	100	15	0.297
2	6	3	100	20	0.297
2	6	3	100	25	0.297
2	6	4.5	0	2.25	0.166
2	6	4.5	0	4.5	0.132
2	6	4.5	0	7.5	0.11
2	6	4.5	0	11.25	0.095
2	6	4.5	0	15	0.085
2	6	4.5	0	20	0.077
2	6	4.5	0	25	0.071
2	6	4.5	25	2.25	0.246
2	6	4.5	25	4.5	0.211
2	6	4.5	25	7.5	0.183
2	6	4.5	25	11.25	0.162
2	6	4.5	25	15	0.147
2	6	4.5	25	20	0.133
2	6	4.5	25	25	0.123
2	6	4.5	50	2.25	0.297
2	6	4.5	50	4.5	0.274
2	6	4.5	50	7.5	0.253
2	6	4.5	50	11.25	0.233
2	6	4.5	50	15	0.219
2	6	4.5	50	20	0.203
2	6	4.5	50	25	0.191
2	6	4.5	75	2.25	0.328
2	6	4.5	75	4.5	0.324
2	6	4.5	75	7.5	0.32
2	6	4.5	75	11.25	0.315
2	6	4.5	75	15	0.311
2	6	4.5	75	20	0.305
2	6	4.5	75	25	0.3
2	6	4.5	100	2.25	0.323
2	6	4.5	100	4.5	0.323
2	6	4.5	100	7.5	0.323
2	6	4.5	100	11.25	0.323
2	6	4.5	100	15	0.323
2	6	4.5	100	20	0.323
2	6	4.5	100	25	0.323
2	6	6	0	2.25	0.183
2	6	6	0	4.5	0.145
2	6	6	0	7.5	0.12
2	6	6	0	11.25	0.104
2	6	6	0	15	0.094
2	6	6	0	20	0.085
2	6	6	0	25	0.078
2	6	6	25	2.25	0.27
2	6	6	25	4.5	0.231
2	6	6	25	7.5	0.2
2	6	6	25	11.25	0.176
2	6	6	25	15	0.16
2	6	6	25	20	0.144
2	6	6	25	25	0.133
2	6	6	50	2.25	0.325
2	6	6	50	4.5	0.3
2	6	6	50	7.5	0.276
2	6	6	50	11.25	0.254
2	6	6	50	15	0.238
2	6	6	50	20	0.22
2	6	6	50	25	0.207
2	6	6	75	2.25	0.356
2	6	6	75	4.5	0.353
2	6	6	75	7.5	0.348
2	6	6	75	11.25	0.342
2	6	6	75	15	0.337
2	6	6	75	20	0.332
2	6	6	75	25	0.326
2	6	6	100	2.25	0.36
2	6	6	100	4.5	0.36
2	6	6	100	7.5	0.36
2	6	6	100	11.25	0.36
2	6	6	100	15	0.36
2	6	6	100	20	0.36
2	6	6	100	25	0.36
2	6	7.5	0	2.25	0.177
2	6	7.5	0	4.5	0.141
2	6	7.5	0	7.5	0.118
2	6	7.5	0	11.25	0.102
2	6	7.5	0	15	0.092
2	6	7.5	0	20	0.083
2	6	7.5	0	25	0.077
2	6	7.5	100	2.25	0.332
2	6	7.5	100	4.5	0.332
2	6	7.5	100	7.5	0.332
2	6	7.5	100	11.25	0.332
2	6	7.5	100	15	0.332
2	6	7.5	100	20	0.332
2	6	7.5	100	25	0.332
3	2	3	0	2.25	0.175
3	2	3	100	2.25	0.261
3	2	3	100	4.5	0.261
3	2	3	100	7.5	0.261
3	2	3	100	11.25	0.261
3	2	3	100	15	0.261
3	2	3	100	20	0.261
3	2	3	100	25	0.261
3	2	4.5	0	2.25	0.192
3	2	4.5	100	2.25	0.314
3	2	4.5	100	4.5	0.314
3	2	4.5	100	7.5	0.314
3	2	4.5	100	11.25	0.314
3	2	4.5	100	15	0.314
3	2	4.5	100	20	0.314
3	2	4.5	100	25	0.314
3	2	6	0	2.25	0.218
3	2	6	100	2.25	0.386
3	2	6	100	4.5	0.386
3	2	6	100	7.5	0.386
3	2	6	100	11.25	0.386
3	2	6	100	15	0.386
3	2	6	100	20	0.386
3	2	6	100	25	0.386
3	2	7.5	0	2.25	0.223
3	2	7.5	100	2.25	0.405
3	2	7.5	100	4.5	0.405
3	2	7.5	100	7.5	0.405
3	2	7.5	100	11.25	0.405
3	2	7.5	100	15	0.405
3	2	7.5	100	20	0.405
3	2	7.5	100	25	0.405
3	4	3	0	2.25	0.177
3	4	3	100	2.25	0.268
3	4	3	100	4.5	0.268
3	4	3	100	7.5	0.268
3	4	3	100	11.25	0.268
3	4	3	100	15	0.268
3	4	3	100	20	0.268
3	4	3	100	25	0.268
3	4	4.5	0	2.25	0.194
3	4	4.5	100	2.25	0.323
3	4	4.5	100	4.5	0.323
3	4	4.5	100	7.5	0.323
3	4	4.5	100	11.25	0.323
3	4	4.5	100	15	0.323
3	4	4.5	100	20	0.323
3	4	4.5	100	25	0.323
3	4	6	0	2.25	0.22
3	4	6	100	2.25	0.396
3	4	6	100	4.5	0.396
3	4	6	100	7.5	0.396
3	4	6	100	11.25	0.396
3	4	6	100	15	0.396
3	4	6	100	20	0.396
3	4	6	100	25	0.396
3	4	7.5	0	2.25	0.225
3	4	7.5	100	2.25	0.415
3	4	7.5	100	4.5	0.415
3	4	7.5	100	7.5	0.415
3	4	7.5	100	11.25	0.415
3	4	7.5	100	15	0.415
3	4	7.5	100	20	0.415
3	4	7.5	100	25	0.415
3	6	3	0	2.25	0.177
3	6	3	0	4.5	0.147
3	6	3	0	7.5	0.126
3	6	3	0	11.25	0.11
3	6	3	0	15	0.099
3	6	3	0	20	0.089
3	6	3	0	25	0.083
3	6	3	25	2.25	0.236
3	6	3	25	4.5	0.214
3	6	3	25	7.5	0.194
3	6	3	25	11.25	0.176
3	6	3	25	15	0.164
3	6	3	25	20	0.151
3	6	3	25	25	0.141
3	6	3	50	2.25	0.263
3	6	3	50	4.5	0.253
3	6	3	50	7.5	0.242
3	6	3	50	11.25	0.23
3	6	3	50	15	0.221
3	6	3	50	20	0.21
3	6	3	50	25	0.202
3	6	3	75	2.25	0.277
3	6	3	75	4.5	0.275
3	6	3	75	7.5	0.274
3	6	3	75	11.25	0.272
3	6	3	75	15	0.27
3	6	3	75	20	0.268
3	6	3	75	25	0.266
3	6	3	100	2.25	0.271
3	6	3	100	4.5	0.271
3	6	3	100	7.5	0.271
3	6	3	100	11.25	0.271
3	6	3	100	15	0.271
3	6	3	100	20	0.271
3	6	3	100	25	0.271
3	6	4.5	0	2.25	0.194
3	6	4.5	0	4.5	0.158
3	6	4.5	0	7.5	0.133
3	6	4.5	0	11.25	0.115
3	6	4.5	0	15	0.104
3	6	4.5	0	20	0.094
3	6	4.5	0	25	0.086
3	6	4.5	25	2.25	0.268
3	6	4.5	25	4.5	0.239
3	6	4.5	25	7.5	0.212
3	6	4.5	25	11.25	0.188
3	6	4.5	25	15	0.175
3	6	4.5	25	20	0.16
3	6	4.5	25	25	0.147
3	6	4.5	50	2.25	0.303
3	6	4.5	50	4.5	0.294
3	6	4.5	50	7.5	0.277
3	6	4.5	50	11.25	0.254
3	6	4.5	50	15	0.247
3	6	4.5	50	20	0.232
3	6	4.5	50	25	0.216
3	6	4.5	75	2.25	0.332
3	6	4.5	75	4.5	0.329
3	6	4.5	75	7.5	0.326
3	6	4.5	75	11.25	0.323
3	6	4.5	75	15	0.32
3	6	4.5	75	20	0.317
3	6	4.5	75	25	0.313
3	6	4.5	100	2.25	0.322
3	6	4.5	100	4.5	0.322
3	6	4.5	100	7.5	0.322
3	6	4.5	100	11.25	0.322
3	6	4.5	100	15	0.322
3	6	4.5	100	20	0.322
3	6	4.5	100	25	0.322
3	6	6	0	2.25	0.22
3	6	6	0	4.5	0.176
3	6	6	0	7.5	0.147
3	6	6	0	11.25	0.127
3	6	6	0	15	0.114
3	6	6	0	20	0.103
3	6	6	0	25	0.095
3	6	6	25	2.25	0.313
3	6	6	25	4.5	0.275
3	6	6	25	7.5	0.241
3	6	6	25	11.25	0.211
3	6	6	25	15	0.195
3	6	6	25	20	0.177
3	6	6	25	25	0.162
3	6	6	50	2.25	0.365
3	6	6	50	4.5	0.349
3	6	6	50	7.5	0.325
3	6	6	50	11.25	0.295
3	6	6	50	15	0.283
3	6	6	50	20	0.265
3	6	6	50	25	0.245
3	6	6	75	2.25	0.407
3	6	6	75	4.5	0.403
3	6	6	75	7.5	0.398
3	6	6	75	11.25	0.393
3	6	6	75	15	0.388
3	6	6	75	20	0.382
3	6	6	75	25	0.378
3	6	6	100	2.25	0.395
3	6	6	100	4.5	0.395
3	6	6	100	7.5	0.395
3	6	6	100	11.25	0.395
3	6	6	100	15	0.395
3	6	6	100	20	0.395
3	6	6	100	25	0.395
3	6	7.5	0	2.25	0.226
3	6	7.5	0	4.5	0.18
3	6	7.5	0	7.5	0.15
3	6	7.5	0	11.25	0.129
3	6	7.5	0	15	0.115
3	6	7.5	0	20	0.104
3	6	7.5	0	25	0.095
3	6	7.5	100	2.25	0.419
3	6	7.5	100	4.5	0.419
3	6	7.5	100	7.5	0.419
3	6	7.5	100	11.25	0.419
3	6	7.5	100	15	0.419
3	6	7.5	100	20	0.419
3	6	7.5	100	25	0.419
4	2	3	0	2.25	0.231
4	2	3	100	2.25	0.351
4	2	3	100	4.5	0.351
4	2	3	100	7.5	0.351
4	2	3	100	11.25	0.351
4	2	3	100	15	0.351
4	2	3	100	20	0.351
4	2	3	100	25	0.351
4	2	4.5	0	2.25	0.253
4	2	4.5	100	2.25	0.426
4	2	4.5	100	4.5	0.426
4	2	4.5	100	7.5	0.426
4	2	4.5	100	11.25	0.426
4	2	4.5	100	15	0.426
4	2	4.5	100	20	0.426
4	2	4.5	100	25	0.426
4	2	6	0	2.25	0.285
4	2	6	100	2.25	0.52
4	2	6	100	4.5	0.52
4	2	6	100	7.5	0.52
4	2	6	100	11.25	0.52
4	2	6	100	15	0.52
4	2	6	100	20	0.52
4	2	6	100	25	0.52
4	2	7.5	0	2.25	0.295
4	2	7.5	100	2.25	0.554
4	2	7.5	100	4.5	0.554
4	2	7.5	100	7.5	0.554
4	2	7.5	100	11.25	0.554
4	2	7.5	100	15	0.554
4	2	7.5	100	20	0.554
4	2	7.5	100	25	0.554
4	4	3	0	2.25	0.232
4	4	3	100	2.25	0.358
4	4	3	100	4.5	0.358
4	4	3	100	7.5	0.358
4	4	3	100	11.25	0.358
4	4	3	100	15	0.358
4	4	3	100	20	0.358
4	4	3	100	25	0.358
4	4	4.5	0	2.25	0.255
4	4	4.5	100	2.25	0.435
4	4	4.5	100	4.5	0.435
4	4	4.5	100	7.5	0.435
4	4	4.5	100	11.25	0.435
4	4	4.5	100	15	0.435
4	4	4.5	100	20	0.435
4	4	4.5	100	25	0.435
4	4	6	0	2.25	0.288
4	4	6	100	2.25	0.532
4	4	6	100	4.5	0.532
4	4	6	100	7.5	0.532
4	4	6	100	11.25	0.532
4	4	6	100	15	0.532
4	4	6	100	20	0.532
4	4	6	100	25	0.532
4	4	7.5	0	2.25	0.297
4	4	7.5	100	2.25	0.566
4	4	7.5	100	4.5	0.36
4	4	7.5	100	7.5	0.36
4	4	7.5	100	11.25	0.36
4	4	7.5	100	15	0.36
4	4	7.5	100	20	0.36
4	4	7.5	100	25	0.36
4	6	3	0	2.25	0.232
4	6	3	0	4.5	0.192
4	6	3	0	7.5	0.164
4	6	3	0	11.25	0.143
4	6	3	0	15	0.129
4	6	3	0	20	0.116
4	6	3	0	25	0.107
4	6	3	25	2.25	0.316
4	6	3	25	4.5	0.284
4	6	3	25	7.5	0.256
4	6	3	25	11.25	0.232
4	6	3	25	15	0.215
4	6	3	25	20	0.198
4	6	3	25	25	0.185
4	6	3	50	2.25	0.355
4	6	3	50	4.5	0.34
4	6	3	50	7.5	0.324
4	6	3	50	11.25	0.308
4	6	3	50	15	0.294
4	6	3	50	20	0.28
4	6	3	50	25	0.267
4	6	3	75	2.25	0.376
4	6	3	75	4.5	0.374
4	6	3	75	7.5	0.371
4	6	3	75	11.25	0.368
4	6	3	75	15	0.366
4	6	3	75	20	0.362
4	6	3	75	25	0.359
4	6	3	100	2.25	0.36
4	6	3	100	4.5	0.36
4	6	3	100	7.5	0.36
4	6	3	100	11.25	0.36
4	6	3	100	15	0.36
4	6	3	100	20	0.36
4	6	3	100	25	0.36
4	6	4.5	0	2.25	0.256
4	6	4.5	0	4.5	0.206
4	6	4.5	0	7.5	0.173
4	6	4.5	0	11.25	0.15
4	6	4.5	0	15	0.135
4	6	4.5	0	20	0.121
4	6	4.5	0	25	0.112
4	6	4.5	25	2.25	0.357
4	6	4.5	25	4.5	0.313
4	6	4.5	25	7.5	0.277
4	6	4.5	25	11.25	0.247
4	6	4.5	25	15	0.226
4	6	4.5	25	20	0.206
4	6	4.5	25	25	0.191
4	6	4.5	50	2.25	0.411
4	6	4.5	50	4.5	0.387
4	6	4.5	50	7.5	0.345
4	6	4.5	50	11.25	0.339
4	6	4.5	50	15	0.321
4	6	4.5	50	20	0.301
4	6	4.5	50	25	0.285
4	6	4.5	75	2.25	0.438
4	6	4.5	75	4.5	0.435
4	6	4.5	75	7.5	0.431
4	6	4.5	75	11.25	0.426
4	6	4.5	75	15	0.422
4	6	4.5	75	20	0.416
4	6	4.5	75	25	0.411
4	6	4.5	100	2.25	0.439
4	6	4.5	100	4.5	0.439
4	6	4.5	100	7.5	0.439
4	6	4.5	100	11.25	0.439
4	6	4.5	100	15	0.439
4	6	4.5	100	20	0.439
4	6	4.5	100	25	0.439
4	6	6	0	2.25	0.289
4	6	6	0	4.5	0.229
4	6	6	0	7.5	0.191
4	6	6	0	11.25	0.164
4	6	6	0	15	0.148
4	6	6	0	20	0.133
4	6	6	0	25	0.123
4	6	6	25	2.25	0.417
4	6	6	25	4.5	0.359
4	6	6	25	7.5	0.312
4	6	6	25	11.25	0.276
4	6	6	25	15	0.251
4	6	6	25	20	0.228
4	6	6	25	25	0.21
4	6	6	50	2.25	0.493
4	6	6	50	4.5	0.458
4	6	6	50	7.5	0.423
4	6	6	50	11.25	0.391
4	6	6	50	15	0.367
4	6	6	50	20	0.341
4	6	6	50	25	0.321
4	6	6	75	2.25	0.535
4	6	6	75	4.5	0.529
4	6	6	75	7.5	0.523
4	6	6	75	11.25	0.515
4	6	6	75	15	0.509
4	6	6	75	20	0.5
4	6	6	75	25	0.492
4	6	6	100	2.25	0.536
4	6	6	100	4.5	0.536
4	6	6	100	7.5	0.536
4	6	6	100	11.25	0.536
4	6	6	100	15	0.536
4	6	6	100	20	0.536
4	6	6	100	25	0.536
4	6	7.5	0	2.25	0.298
4	6	7.5	0	4.5	0.235
4	6	7.5	0	7.5	0.195
4	6	7.5	0	11.25	0.167
4	6	7.5	0	15	0.15
4	6	7.5	0	20	0.134
4	6	7.5	0	25	0.123
4	6	7.5	100	2.25	0.57
4	6	7.5	100	4.5	0.57
4	6	7.5	100	7.5	0.57
4	6	7.5	100	11.25	0.57
4	6	7.5	100	15	0.57
4	6	7.5	100	20	0.57
4	6	7.5	100	25	0.57
5	2	3	0	2.25	0.293
5	2	3	100	2.25	0.443
5	2	3	100	4.5	0.443
5	2	3	100	7.5	0.443
5	2	3	100	11.25	0.443
5	2	3	100	15	0.443
5	2	3	100	20	0.443
5	2	3	100	25	0.443
5	2	4.5	0	2.25	0.317
5	2	4.5	100	2.25	0.548
5	2	4.5	100	4.5	0.548
5	2	4.5	100	7.5	0.548
5	2	4.5	100	11.25	0.548
5	2	4.5	100	15	0.548
5	2	4.5	100	20	0.548
5	2	4.5	100	25	0.548
5	2	6	0	2.25	0.357
5	2	6	100	2.25	0.669
5	2	6	100	4.5	0.669
5	2	6	100	7.5	0.669
5	2	6	100	11.25	0.669
5	2	6	100	15	0.669
5	2	6	100	20	0.669
5	2	6	100	25	0.669
5	2	7.5	0	2.25	0.372
5	2	7.5	100	2.25	0.728
5	2	7.5	100	4.5	0.728
5	2	7.5	100	7.5	0.728
5	2	7.5	100	11.25	0.728
5	2	7.5	100	15	0.728
5	2	7.5	100	20	0.728
5	2	7.5	100	25	0.728
5	4	3	0	2.25	0.289
5	4	3	100	2.25	0.446
5	4	3	100	4.5	0.446
5	4	3	100	7.5	0.446
5	4	3	100	11.25	0.446
5	4	3	100	15	0.446
5	4	3	100	20	0.446
5	4	3	100	25	0.446
5	4	4.5	0	2.25	0.318
5	4	4.5	100	2.25	0.557
5	4	4.5	100	4.5	0.557
5	4	4.5	100	7.5	0.557
5	4	4.5	100	11.25	0.557
5	4	4.5	100	15	0.557
5	4	4.5	100	20	0.557
5	4	4.5	100	25	0.557
5	4	6	0	2.25	0.359
5	4	6	100	2.25	0.68
5	4	6	100	4.5	0.68
5	4	6	100	7.5	0.68
5	4	6	100	11.25	0.68
5	4	6	100	15	0.68
5	4	6	100	20	0.68
5	4	6	100	25	0.68
5	4	7.5	0	2.25	0.373
5	4	7.5	100	2.25	0.739
5	4	7.5	100	4.5	0.739
5	4	7.5	100	7.5	0.739
5	4	7.5	100	11.25	0.739
5	4	7.5	100	15	0.739
5	4	7.5	100	20	0.739
5	4	7.5	100	25	0.739
5	6	3	0	2.25	0.295
5	6	3	0	4.5	0.241
5	6	3	0	7.5	0.205
5	6	3	0	11.25	0.178
5	6	3	0	15	0.161
5	6	3	0	20	0.145
5	6	3	0	25	0.134
5	6	3	25	2.25	0.392
5	6	3	25	4.5	0.353
5	6	3	25	7.5	0.319
5	6	3	25	11.25	0.289
5	6	3	25	15	0.268
5	6	3	25	20	0.246
5	6	3	25	25	0.23
5	6	3	50	2.25	0.439
5	6	3	50	4.5	0.421
5	6	3	50	7.5	0.401
5	6	3	50	11.25	0.382
5	6	3	50	15	0.365
5	6	3	50	20	0.347
5	6	3	50	25	0.332
5	6	3	75	2.25	0.463
5	6	3	75	4.5	0.46
5	6	3	75	7.5	0.457
5	6	3	75	11.25	0.454
5	6	3	75	15	0.451
5	6	3	75	20	0.447
5	6	3	50	2.25	0.443
5	6	3	100	2.25	0.447
5	6	3	100	4.5	0.447
5	6	3	100	7.5	0.447
5	6	3	100	11.25	0.447
5	6	3	100	15	0.447
5	6	3	100	20	0.447
5	6	3	100	25	0.447
5	6	4.5	0	2.25	0.319
5	6	4.5	0	4.5	0.256
5	6	4.5	0	7.5	0.214
5	6	4.5	0	11.25	0.185
5	6	4.5	0	15	0.167
5	6	4.5	0	20	0.15
5	6	4.5	0	25	0.139
5	6	4.5	25	2.25	0.457
5	6	4.5	25	4.5	0.398
5	6	4.5	25	7.5	0.35
5	6	4.5	25	11.25	0.311
5	6	4.5	25	15	0.284
5	6	4.5	25	20	0.259
5	6	4.5	25	25	0.24
5	6	4.5	50	2.25	0.535
5	6	4.5	50	4.5	0.501
5	6	4.5	50	7.5	0.468
5	6	4.5	50	11.25	0.436
5	6	4.5	50	15	0.411
5	6	4.5	50	20	0.385
5	6	4.5	50	25	0.364
5	6	4.5	75	2.25	0.579
5	6	4.5	75	4.5	0.574
5	6	4.5	75	7.5	0.568
5	6	4.5	75	11.25	0.561
5	6	4.5	75	15	0.555
5	6	4.5	75	20	0.547
5	6	4.5	75	25	0.54
5	6	4.5	100	2.25	0.56
5	6	4.5	100	4.5	0.56
5	6	4.5	100	7.5	0.56
5	6	4.5	100	11.25	0.56
5	6	4.5	100	15	0.56
5	6	4.5	100	20	0.56
5	6	4.5	100	25	0.56
5	6	6	0	2.25	0.36
5	6	6	0	4.5	0.284
5	6	6	0	7.5	0.236
5	6	6	0	11.25	0.203
5	6	6	0	15	0.182
5	6	6	0	20	0.164
5	6	6	0	25	0.151
5	6	6	25	2.25	0.532
5	6	6	25	4.5	0.454
5	6	6	25	7.5	0.394
5	6	6	25	11.25	0.347
5	6	6	25	15	0.315
5	6	6	25	20	0.285
5	6	6	25	25	0.263
5	6	6	50	2.25	0.64
5	6	6	50	4.5	0.592
5	6	6	50	7.5	0.545
5	6	6	50	11.25	0.503
5	6	6	50	15	0.47
5	6	6	50	20	0.436
5	6	6	50	25	0.41
5	6	6	75	2.25	0.705
5	6	6	75	4.5	0.697
5	6	6	75	7.5	0.688
5	6	6	75	11.25	0.678
5	6	6	75	15	0.668
5	6	6	75	20	0.657
5	6	6	75	25	0.646
5	6	6	100	2.25	0.684
5	6	6	100	4.5	0.684
5	6	6	100	7.5	0.684
5	6	6	100	11.25	0.684
5	6	6	100	15	0.684
5	6	6	100	20	0.684
5	6	6	100	25	0.684
5	6	7.5	0	2.25	0.374
5	6	7.5	0	4.5	0.292
5	6	7.5	0	7.5	0.241
5	6	7.5	0	11.25	0.207
5	6	7.5	0	15	0.185
5	6	7.5	0	20	0.166
5	6	7.5	0	25	0.152
5	6	7.5	100	2.25	0.743
5	6	7.5	100	4.5	0.743
5	6	7.5	100	7.5	0.743
5	6	7.5	100	11.25	0.743
5	6	7.5	100	15	0.743
5	6	7.5	100	20	0.743
5	6	7.5	100	25	0.743
6	2	3	0	2.25	0.349
6	2	3	100	2.25	0.534
6	2	3	100	4.5	0.534
6	2	3	100	7.5	0.534
6	2	3	100	11.25	0.534
6	2	3	100	15	0.534
6	2	3	100	20	0.534
6	2	3	100	25	0.534
6	2	4.5	0	2.25	0.378
6	2	4.5	100	2.25	0.662
6	2	4.5	100	4.5	0.662
6	2	4.5	100	7.5	0.662
6	2	4.5	100	11.25	0.662
6	2	4.5	100	15	0.662
6	2	4.5	100	20	0.662
6	2	4.5	100	25	0.662
6	2	6	0	2.25	0.425
6	2	6	100	2.25	0.803
6	2	6	100	4.5	0.803
6	2	6	100	7.5	0.803
6	2	6	100	11.25	0.803
6	2	6	100	15	0.803
6	2	6	100	20	0.803
6	2	6	100	25	0.803
6	2	7.5	0	2.25	0.445
6	2	7.5	100	2.25	0.881
6	2	7.5	100	4.5	0.881
6	2	7.5	100	7.5	0.881
6	2	7.5	100	11.25	0.881
6	2	7.5	100	15	0.881
6	2	7.5	100	20	0.881
6	2	7.5	100	25	0.881
6	4	3	0	2.25	0.343
6	4	3	100	2.25	0.533
6	4	3	100	4.5	0.533
6	4	3	100	7.5	0.533
6	4	3	100	11.25	0.533
6	4	3	100	15	0.533
6	4	3	100	20	0.533
6	4	3	100	25	0.533
6	4	4.5	0	2.25	0.379
6	4	4.5	100	2.25	0.672
6	4	4.5	100	4.5	0.672
6	4	4.5	100	7.5	0.672
6	4	4.5	100	11.25	0.672
6	4	4.5	100	15	0.672
6	4	4.5	100	20	0.672
6	4	4.5	100	25	0.672
6	4	6	0	2.25	0.427
6	4	6	100	2.25	0.814
6	4	6	100	4.5	0.814
6	4	6	100	7.5	0.814
6	4	6	100	11.25	0.814
6	4	6	100	15	0.814
6	4	6	100	20	0.814
6	4	6	100	25	0.814
6	4	7.5	0	2.25	0.446
6	4	7.5	100	2.25	0.892
6	4	7.5	100	4.5	0.892
6	4	7.5	100	7.5	0.892
6	4	7.5	100	11.25	0.892
6	4	7.5	100	15	0.892
6	4	7.5	100	20	0.892
6	4	7.5	100	25	0.892
6	6	3	0	2.25	0.346
6	6	3	0	4.5	0.285
6	6	3	0	7.5	0.242
6	6	3	0	11.25	0.211
6	6	3	0	15	0.191
6	6	3	0	20	0.172
6	6	3	0	25	0.159
6	6	3	25	2.25	0.471
6	6	3	25	4.5	0.423
6	6	3	25	7.5	0.381
6	6	3	25	11.25	0.345
6	6	3	25	15	0.319
6	6	3	25	20	0.293
6	6	3	25	25	0.273
6	6	3	50	2.25	0.53
6	6	3	50	4.5	0.507
6	6	3	50	7.5	0.483
6	6	3	50	11.25	0.458
6	6	3	50	15	0.438
6	6	3	50	20	0.416
6	6	3	50	25	0.397
6	6	3	75	2.25	0.561
6	6	3	75	4.5	0.558
6	6	3	75	7.5	0.554
6	6	3	75	11.25	0.55
6	6	3	75	15	0.546
6	6	3	75	20	0.541
6	6	3	75	25	0.536
6	6	3	100	2.25	0.533
6	6	3	100	4.5	0.533
6	6	3	100	7.5	0.533
6	6	3	100	11.25	0.533
6	6	3	100	15	0.533
6	6	3	100	20	0.533
6	6	3	100	25	0.533
6	6	4.5	0	2.25	0.38
6	6	4.5	0	4.5	0.304
6	6	4.5	0	7.5	0.254
6	6	4.5	0	11.25	0.22
6	6	4.5	0	15	0.198
6	6	4.5	0	20	0.178
6	6	4.5	0	25	0.165
6	6	4.5	25	2.25	0.551
6	6	4.5	25	4.5	0.478
6	6	4.5	25	7.5	0.419
6	6	4.5	25	11.25	0.372
6	6	4.5	25	15	0.339
6	6	4.5	25	20	0.308
6	6	4.5	25	25	0.285
6	6	4.5	50	2.25	0.65
6	6	4.5	50	4.5	0.608
6	6	4.5	50	7.5	0.566
6	6	4.5	50	11.25	0.526
6	6	4.5	50	15	0.495
6	6	4.5	50	20	0.462
6	6	4.5	50	25	0.437
6	6	4.5	75	2.25	0.707
6	6	4.5	75	4.5	0.701
6	6	4.5	75	7.5	0.693
6	6	4.5	75	11.25	0.684
6	6	4.5	75	15	0.676
6	6	4.5	75	20	0.666
6	6	4.5	75	25	0.657
6	6	4.5	100	2.25	0.675
6	6	4.5	100	4.5	0.675
6	6	4.5	100	7.5	0.675
6	6	4.5	100	11.25	0.675
6	6	4.5	100	15	0.675
6	6	4.5	100	20	0.675
6	6	4.5	100	25	0.675
6	6	6	0	2.25	0.427
6	6	6	0	4.5	0.337
6	6	6	0	7.5	0.279
6	6	6	0	11.25	0.24
6	6	6	0	15	0.216
6	6	6	0	20	0.194
6	6	6	0	25	0.179
6	6	6	25	2.25	0.628
6	6	6	25	4.5	0.535
6	6	6	25	7.5	0.463
6	6	6	25	11.25	0.407
6	6	6	25	15	0.369
6	6	6	25	20	0.334
6	6	6	25	25	0.308
6	6	6	50	2.25	0.749
6	6	6	50	4.5	0.692
6	6	6	50	7.5	0.636
6	6	6	50	11.25	0.585
6	6	6	50	15	0.547
6	6	6	50	20	0.507
6	6	6	50	25	0.476
6	6	6	75	2.25	0.817
6	6	6	75	4.5	0.808
6	6	6	75	7.5	0.797
6	6	6	75	11.25	0.785
6	6	6	75	15	0.773
6	6	6	75	20	0.759
6	6	6	75	25	0.747
6	6	6	100	2.25	0.818
6	6	6	100	4.5	0.818
6	6	6	100	7.5	0.818
6	6	6	100	11.25	0.818
6	6	6	100	15	0.818
6	6	6	100	20	0.818
6	6	6	100	25	0.818
6	6	7.5	0	2.25	0.446
6	6	7.5	0	4.5	0.348
6	6	7.5	0	7.5	0.287
6	6	7.5	0	11.25	0.245
6	6	7.5	0	15	0.219
6	6	7.5	0	20	0.196
6	6	7.5	0	25	0.18
6	6	7.5	100	2.25	0.896
6	6	7.5	100	4.5	0.896
6	6	7.5	100	7.5	0.896
6	6	7.5	100	11.25	0.896
6	6	7.5	100	15	0.896
6	6	7.5	100	20	0.896
6	6	7.5	100	25	0.896
7	2	3	0	2.25	0.41
7	2	3	100	2.25	0.64
7	2	3	100	4.5	0.64
7	2	3	100	7.5	0.64
7	2	3	100	11.25	0.64
7	2	3	100	15	0.64
7	2	3	100	20	0.64
7	2	3	100	25	0.64
7	2	4.5	0	2.25	0.442
7	2	4.5	100	2.25	0.777
7	2	4.5	100	4.5	0.777
7	2	4.5	100	7.5	0.777
7	2	4.5	100	11.25	0.777
7	2	4.5	100	15	0.777
7	2	4.5	100	20	0.777
7	2	4.5	100	25	0.777
7	2	6	0	2.25	0.472
7	2	6	100	2.25	0.893
7	2	6	100	4.5	0.893
7	2	6	100	7.5	0.893
7	2	6	100	11.25	0.893
7	2	6	100	15	0.893
7	2	6	100	20	0.893
7	2	6	100	25	0.893
7	2	7.5	0	2.25	0.519
7	2	7.5	100	2.25	1.036
7	2	7.5	100	4.5	1.036
7	2	7.5	100	7.5	1.036
7	2	7.5	100	11.25	1.036
7	2	7.5	100	15	1.036
7	2	7.5	100	20	1.036
7	2	7.5	100	25	1.036
7	4	3	0	2.25	0.405
7	4	3	100	2.25	0.631
7	4	3	100	4.5	0.631
7	4	3	100	7.5	0.631
7	4	3	100	11.25	0.631
7	4	3	100	15	0.631
7	4	3	100	20	0.631
7	4	3	100	25	0.631
7	4	4.5	0	2.25	0.442
7	4	4.5	100	2.25	0.781
7	4	4.5	100	4.5	0.781
7	4	4.5	100	7.5	0.781
7	4	4.5	100	11.25	0.781
7	4	4.5	100	15	0.781
7	4	4.5	100	20	0.781
7	4	4.5	100	25	0.781
7	4	6	0	2.25	0.472
7	4	6	100	2.25	0.899
7	4	6	100	4.5	0.899
7	4	6	100	7.5	0.899
7	4	6	100	11.25	0.899
7	4	6	100	15	0.899
7	4	6	100	20	0.899
7	4	6	100	25	0.899
7	4	7.5	0	2.25	0.519
7	4	7.5	100	2.25	1.044
7	4	7.5	100	4.5	1.044
7	4	7.5	100	7.5	1.044
7	4	7.5	100	11.25	1.044
7	4	7.5	100	15	1.044
7	4	7.5	100	20	1.044
7	4	7.5	100	25	1.044
7	6	3	0	2.25	0.404
7	6	3	0	4.5	0.332
7	6	3	0	7.5	0.284
7	6	3	0	11.25	0.245
7	6	3	0	15	0.221
7	6	3	0	20	0.2
7	6	3	0	25	0.184
7	6	3	25	2.25	0.549
7	6	3	25	4.5	0.492
7	6	3	25	7.5	0.443
7	6	3	25	11.25	0.4
7	6	3	25	15	0.37
7	6	3	25	20	0.34
7	6	3	25	25	0.317
7	6	3	50	2.25	0.619
7	6	3	50	4.5	0.591
7	6	3	50	7.5	0.562
7	6	3	50	11.25	0.533
7	6	3	50	15	0.51
7	6	3	50	20	0.483
7	6	3	50	25	0.462
7	6	3	75	2.25	0.655
7	6	3	75	4.5	0.651
7	6	3	75	7.5	0.647
7	6	3	75	11.25	0.642
7	6	3	75	15	0.637
7	6	3	75	20	0.631
7	6	3	50	2.25	0.625
7	6	3	100	2.25	0.628
7	6	3	100	4.5	0.628
7	6	3	100	7.5	0.628
7	6	3	100	11.25	0.628
7	6	3	100	15	0.628
7	6	3	100	20	0.628
7	6	3	100	25	0.628
7	6	4.5	0	2.25	0.442
7	6	4.5	0	4.5	0.353
7	6	4.5	0	7.5	0.295
7	6	4.5	0	11.25	0.255
7	6	4.5	0	15	0.229
7	6	4.5	0	20	0.206
7	6	4.5	0	25	0.191
7	6	4.5	25	2.25	0.637
7	6	4.5	25	4.5	0.553
7	6	4.5	25	7.5	0.485
7	6	4.5	25	11.25	0.43
7	6	4.5	25	15	0.392
7	6	4.5	25	20	0.357
7	6	4.5	25	25	0.33
7	6	4.5	50	2.25	0.749
7	6	4.5	50	4.5	0.702
7	6	4.5	50	7.5	0.654
7	6	4.5	50	11.25	0.608
7	6	4.5	50	15	0.573
7	6	4.5	50	20	0.535
7	6	4.5	50	25	0.505
7	6	4.5	75	2.25	0.813
7	6	4.5	75	4.5	0.806
7	6	4.5	75	7.5	0.798
7	6	4.5	75	11.25	0.788
7	6	4.5	75	15	0.779
7	6	4.5	75	20	0.768
7	6	4.5	75	25	0.757
7	6	4.5	100	2.25	0.782
7	6	4.5	100	4.5	0.782
7	6	4.5	100	7.5	0.782
7	6	4.5	100	11.25	0.782
7	6	4.5	100	15	0.782
7	6	4.5	100	20	0.782
7	6	4.5	100	25	0.782
7	6	6	0	2.25	0.472
7	6	6	0	4.5	0.371
7	6	6	0	7.5	0.307
7	6	6	0	11.25	0.264
7	6	6	0	15	0.236
7	6	6	0	20	0.212
7	6	6	0	25	0.195
7	6	6	25	2.25	0.702
7	6	6	25	4.5	0.597
7	6	6	25	7.5	0.516
7	6	6	25	11.25	0.454
7	6	6	25	15	0.411
7	6	6	25	20	0.372
7	6	6	25	25	0.343
7	6	6	50	2.25	0.847
7	6	6	50	4.5	0.782
7	6	6	50	7.5	0.719
7	6	6	50	11.25	0.661
7	6	6	50	15	0.617
7	6	6	50	20	0.572
7	6	6	50	25	0.537
7	6	6	75	2.25	0.935
7	6	6	75	4.5	0.925
7	6	6	75	7.5	0.912
7	6	6	75	11.25	0.898
7	6	6	75	15	0.885
7	6	6	75	20	0.869
7	6	6	75	25	0.854
7	6	6	100	2.25	0.902
7	6	6	100	4.5	0.902
7	6	6	100	7.5	0.902
7	6	6	100	11.25	0.902
7	6	6	100	15	0.902
7	6	6	100	20	0.902
7	6	6	100	25	0.902
7	6	7.5	0	2.25	0.519
7	6	7.5	0	4.5	0.404
7	6	7.5	0	7.5	0.332
7	6	7.5	0	11.25	0.284
7	6	7.5	0	15	0.254
7	6	7.5	0	20	0.227
7	6	7.5	0	25	0.208
7	6	7.5	100	2.25	1.048
7	6	7.5	100	4.5	1.048
7	6	7.5	100	7.5	1.048
7	6	7.5	100	11.25	1.048
7	6	7.5	100	15	1.048
7	6	7.5	100	20	1.048
7	6	7.5	100	25	1.048
8	2	3	0	2.25	0.466
8	2	3	100	2.25	0.735
8	2	3	100	4.5	0.735
8	2	3	100	7.5	0.735
8	2	3	100	11.25	0.735
8	2	3	100	15	0.735
8	2	3	100	20	0.735
8	2	3	100	25	0.735
8	2	4.5	0	2.25	0.502
8	2	4.5	100	2.25	0.89
8	2	4.5	100	4.5	0.89
8	2	4.5	100	7.5	0.89
8	2	4.5	100	11.25	0.89
8	2	4.5	100	15	0.89
8	2	4.5	100	20	0.89
8	2	4.5	100	25	0.89
8	2	6	0	2.25	0.537
8	2	6	100	2.25	1.021
8	2	6	100	4.5	1.021
8	2	6	100	7.5	1.021
8	2	6	100	11.25	1.021
8	2	6	100	15	1.021
8	2	6	100	20	1.021
8	2	6	100	25	1.021
8	2	7.5	0	2.25	0.587
8	2	7.5	100	2.25	1.189
8	2	7.5	100	4.5	1.189
8	2	7.5	100	7.5	1.189
8	2	7.5	100	11.25	1.189
8	2	7.5	100	15	1.189
8	2	7.5	100	20	1.189
8	2	7.5	100	25	1.189
8	4	3	0	2.25	0.46
8	4	3	100	2.25	0.721
8	4	3	100	4.5	0.721
8	4	3	100	7.5	0.721
8	4	3	100	11.25	0.721
8	4	3	100	15	0.721
8	4	3	100	20	0.721
8	4	3	100	25	0.721
8	4	4.5	0	2.25	0.502
8	4	4.5	100	2.25	0.891
8	4	4.5	100	4.5	0.891
8	4	4.5	100	7.5	0.891
8	4	4.5	100	11.25	0.891
8	4	4.5	100	15	0.891
8	4	4.5	100	20	0.891
8	4	4.5	100	25	0.891
8	4	6	0	2.25	0.537
8	4	6	100	2.25	1.03
8	4	6	100	4.5	1.03
8	4	6	100	7.5	1.03
8	4	6	100	11.25	1.03
8	4	6	100	15	1.03
8	4	6	100	20	1.03
8	4	6	100	25	1.03
8	4	7.5	0	2.25	0.593
8	4	7.5	100	2.25	1.197
8	4	7.5	100	4.5	1.197
8	4	7.5	100	7.5	1.197
8	4	7.5	100	11.25	1.197
8	4	7.5	100	15	1.197
8	4	7.5	100	20	1.197
8	4	7.5	100	25	1.197
8	6	3	0	2.25	0.458
8	6	3	0	4.5	0.376
8	6	3	0	7.5	0.319
8	6	3	0	11.25	0.277
8	6	3	0	15	0.251
8	6	3	0	20	0.226
8	6	3	0	25	0.209
8	6	3	25	2.25	0.631
8	6	3	25	4.5	0.564
8	6	3	25	7.5	0.506
8	6	3	25	11.25	0.457
8	6	3	25	15	0.421
8	6	3	25	20	0.387
8	6	3	25	25	0.36
8	6	3	50	2.25	0.715
8	6	3	50	4.5	0.682
8	6	3	50	7.5	0.647
8	6	3	50	11.25	0.612
8	6	3	50	15	0.584
8	6	3	50	20	0.553
8	6	3	50	25	0.528
8	6	3	75	2.25	0.759
8	6	3	75	4.5	0.755
8	6	3	75	7.5	0.749
8	6	3	75	11.25	0.743
8	6	3	75	15	0.737
8	6	3	75	20	0.73
8	6	3	75	25	0.723
8	6	3	100	2.25	0.717
8	6	3	100	4.5	0.717
8	6	3	100	7.5	0.717
8	6	3	100	11.25	0.717
8	6	3	100	15	0.717
8	6	3	100	20	0.717
8	6	3	100	25	0.717
8	6	4.5	0	2.25	0.502
8	6	4.5	0	4.5	0.4
8	6	4.5	0	7.5	0.334
8	6	4.5	0	11.25	0.289
8	6	4.5	0	15	0.26
8	6	4.5	0	20	0.234
8	6	4.5	0	25	0.216
8	6	4.5	25	2.25	0.731
8	6	4.5	25	4.5	0.632
8	6	4.5	25	7.5	0.553
8	6	4.5	25	11.25	0.49
8	6	4.5	25	15	0.447
8	6	4.5	25	20	0.406
8	6	4.5	25	25	0.376
8	6	4.5	50	2.25	0.863
8	6	4.5	50	4.5	0.807
8	6	4.5	50	7.5	0.75
8	6	4.5	50	11.25	0.697
8	6	4.5	50	15	0.655
8	6	4.5	50	20	0.612
8	6	4.5	50	25	0.577
8	6	4.5	75	2.25	0.94
8	6	4.5	75	4.5	0.931
8	6	4.5	75	7.5	0.921
8	6	4.5	75	11.25	0.909
8	6	4.5	75	15	0.898
8	6	4.5	75	20	0.885
8	6	4.5	75	25	0.873
8	6	4.5	100	2.25	0.891
8	6	4.5	100	4.5	0.891
8	6	4.5	100	7.5	0.891
8	6	4.5	100	11.25	0.891
8	6	4.5	100	15	0.891
8	6	4.5	100	20	0.891
8	6	4.5	100	25	0.891
8	6	6	0	2.25	0.537
8	6	6	0	4.5	0.422
8	6	6	0	7.5	0.349
8	6	6	0	11.25	0.3
8	6	6	0	15	0.268
8	6	6	0	20	0.241
8	6	6	0	25	0.222
8	6	6	25	2.25	0.79
8	6	6	25	4.5	0.672
8	6	6	25	7.5	0.58
8	6	6	25	11.25	0.509
8	6	6	25	15	0.462
8	6	6	25	20	0.417
8	6	6	25	25	0.385
8	6	6	50	2.25	0.944
8	6	6	50	4.5	0.87
8	6	6	50	7.5	0.8
8	6	6	50	11.25	0.735
8	6	6	50	15	0.662
8	6	6	50	20	0.635
8	6	6	50	25	0.596
8	6	6	75	2.25	1.03
8	6	6	75	4.5	1.018
8	6	6	75	7.5	1.004
8	6	6	75	11.25	0.988
8	6	6	75	15	0.974
8	6	6	75	20	0.956
8	6	6	75	25	0.939
8	6	6	100	2.25	1.03
8	6	6	100	4.5	1.03
8	6	6	100	7.5	1.03
8	6	6	100	11.25	1.03
8	6	6	100	15	1.03
8	6	6	100	20	1.03
8	6	6	100	25	1.03
8	6	7.5	0	2.25	0.6
8	6	7.5	0	4.5	0.466
8	6	7.5	0	7.5	0.383
8	6	7.5	0	11.25	0.327
8	6	7.5	0	15	0.292
8	6	7.5	0	20	0.261
8	6	7.5	0	25	0.24
8	6	7.5	100	2.25	1.2
8	6	7.5	100	4.5	1.2
8	6	7.5	100	7.5	1.2
8	6	7.5	100	11.25	1.2
8	6	7.5	100	15	1.2
8	6	7.5	100	20	1.2
8	6	7.5	100	25	1.2
9	2	3	0	2.25	0.52
9	2	3	100	2.25	0.835
9	2	3	100	4.5	0.835
9	2	3	100	7.5	0.835
9	2	3	100	11.25	0.835
9	2	3	100	15	0.835
9	2	3	100	20	0.835
9	2	3	100	25	0.835
9	2	4.5	0	2.25	0.556
9	2	4.5	100	2.25	0.999
9	2	4.5	100	4.5	0.999
9	2	4.5	100	7.5	0.999
9	2	4.5	100	11.25	0.999
9	2	4.5	100	15	0.999
9	2	4.5	100	20	0.999
9	2	4.5	100	25	0.999
9	2	6	0	2.25	0.605
9	2	6	100	2.25	1.17
9	2	6	100	4.5	1.17
9	2	6	100	7.5	1.17
9	2	6	100	11.25	1.17
9	2	6	100	15	1.17
9	2	6	100	20	1.17
9	2	6	100	25	1.17
9	2	7.5	0	2.25	0.673
9	2	7.5	100	2.25	1.405
9	2	7.5	100	4.5	1.405
9	2	7.5	100	7.5	1.405
9	2	7.5	100	11.25	1.405
9	2	7.5	100	15	1.405
9	2	7.5	100	20	1.405
9	2	7.5	100	25	1.405
9	4	3	0	2.25	0.509
9	4	3	100	2.25	0.802
9	4	3	100	4.5	0.802
9	4	3	100	7.5	0.802
9	4	3	100	11.25	0.802
9	4	3	100	15	0.802
9	4	3	100	20	0.802
9	4	3	100	25	0.802
9	4	4.5	0	2.25	0.553
9	4	4.5	100	2.25	0.995
9	4	4.5	100	4.5	0.995
9	4	4.5	100	7.5	0.995
9	4	4.5	100	11.25	0.995
9	4	4.5	100	15	0.995
9	4	4.5	100	20	0.995
9	4	4.5	100	25	0.995
9	4	6	0	2.25	0.603
9	4	6	100	2.25	1.17
9	4	6	100	4.5	1.17
9	4	6	100	7.5	1.17
9	4	6	100	11.25	1.17
9	4	6	100	15	1.17
9	4	6	100	20	1.17
9	4	6	100	25	1.17
9	4	7.5	0	2.25	0.672
9	4	7.5	100	2.25	1.409
9	4	7.5	100	4.5	1.409
9	4	7.5	100	7.5	1.409
9	4	7.5	100	11.25	1.409
9	4	7.5	100	15	1.409
9	4	7.5	100	20	1.409
9	4	7.5	100	25	1.409
9	6	3	0	2.25	0.505
9	6	3	0	4.5	0.415
9	6	3	0	7.5	0.353
9	6	3	0	11.25	0.307
9	6	3	0	15	0.278
9	6	3	0	20	0.251
9	6	3	0	25	0.232
9	6	3	25	2.25	0.69
9	6	3	25	4.5	0.618
9	6	3	25	7.5	0.556
9	6	3	25	11.25	0.503
9	6	3	25	15	0.464
9	6	3	25	20	0.426
9	6	3	25	25	0.398
9	6	3	50	2.25	0.781
9	6	3	50	4.5	0.746
9	6	3	50	7.5	0.709
9	6	3	50	11.25	0.672
9	6	3	50	15	0.641
9	6	3	50	20	0.608
9	6	3	50	25	0.581
9	6	3	75	2.25	0.829
9	6	3	75	4.5	0.824
9	6	3	75	7.5	0.818
9	6	3	75	11.25	0.811
9	6	3	75	15	0.805
9	6	3	75	20	0.798
9	6	3	75	25	0.79
9	6	3	100	2.25	0.793
9	6	3	100	4.5	0.793
9	6	3	100	7.5	0.793
9	6	3	100	11.25	0.793
9	6	3	100	15	0.793
9	6	3	100	20	0.793
9	6	3	100	25	0.793
9	6	4.5	0	2.25	0.552
9	6	4.5	0	4.5	0.44
9	6	4.5	0	7.5	0.367
9	6	4.5	0	11.25	0.317
9	6	4.5	0	15	0.285
9	6	4.5	0	20	0.257
9	6	4.5	0	25	0.237
9	6	4.5	25	2.25	0.803
9	6	4.5	25	4.5	0.694
9	6	4.5	25	7.5	0.607
9	6	4.5	25	11.25	0.538
9	6	4.5	25	15	0.49
9	6	4.5	25	20	0.445
9	6	4.5	25	25	0.412
9	6	4.5	50	2.25	0.951
9	6	4.5	50	4.5	0.888
9	6	4.5	50	7.5	0.825
9	6	4.5	50	11.25	0.766
9	6	4.5	50	15	0.72
9	6	4.5	50	20	0.672
9	6	4.5	50	25	0.634
9	6	4.5	75	2.25	1.036
9	6	4.5	75	4.5	1.027
9	6	4.5	75	7.5	1.015
9	6	4.5	75	11.25	1.002
9	6	4.5	75	15	0.99
9	6	4.5	75	20	0.975
9	6	4.5	75	25	0.961
9	6	4.5	100	2.25	0.993
9	6	4.5	100	4.5	0.993
9	6	4.5	100	7.5	0.993
9	6	4.5	100	11.25	0.993
9	6	4.5	100	15	0.993
9	6	4.5	100	20	0.993
9	6	4.5	100	25	0.993
9	6	6	0	2.25	0.602
9	6	6	0	4.5	0.472
9	6	6	0	7.5	0.39
9	6	6	0	11.25	0.334
9	6	6	0	15	0.3
9	6	6	0	20	0.268
9	6	6	0	25	0.246
9	6	6	25	2.25	0.905
9	6	6	25	4.5	0.767
9	6	6	25	7.5	0.661
9	6	6	25	11.25	0.58
9	6	6	25	15	0.525
9	6	6	25	20	0.473
9	6	6	25	25	0.436
9	6	6	50	2.25	1.098
9	6	6	50	4.5	1.011
9	6	6	50	7.5	0.928
9	6	6	50	11.25	0.851
9	6	6	50	15	0.794
9	6	6	50	20	0.735
9	6	6	50	25	0.689
9	6	6	75	2.25	1.217
9	6	6	75	4.5	1.203
9	6	6	75	7.5	1.187
9	6	6	75	11.25	1.167
9	6	6	75	15	1.15
9	6	6	75	20	1.128
9	6	6	75	25	1.108
9	6	6	100	2.25	1.17
9	6	6	100	4.5	1.17
9	6	6	100	7.5	1.17
9	6	6	100	11.25	1.17
9	6	6	100	15	1.17
9	6	6	100	20	1.17
9	6	6	100	25	1.17
9	6	7.5	0	2.25	0.671
9	6	7.5	0	4.5	0.519
9	6	7.5	0	7.5	0.426
9	6	7.5	0	11.25	0.364
9	6	7.5	0	15	0.325
9	6	7.5	0	20	0.291
9	6	7.5	0	25	0.267
9	6	7.5	100	2.25	1.411
9	6	7.5	100	4.5	1.411
9	6	7.5	100	7.5	1.411
9	6	7.5	100	11.25	1.411
9	6	7.5	100	15	1.411
9	6	7.5	100	20	1.411
9	6	7.5	100	25	1.411
10	2	3	0	2.25	0.578
10	2	3	100	2.25	0.937
10	2	3	100	4.5	0.937
10	2	3	100	7.5	0.937
10	2	3	100	11.25	0.937
10	2	3	100	15	0.937
10	2	3	100	20	0.937
10	2	3	100	25	0.937
10	2	4.5	0	2.25	0.616
10	2	4.5	100	2.25	1.111
10	2	4.5	100	4.5	1.111
10	2	4.5	100	7.5	1.111
10	2	4.5	100	11.25	1.111
10	2	4.5	100	15	1.111
10	2	4.5	100	20	1.111
10	2	4.5	100	25	1.111
10	2	6	0	2.25	0.67
10	2	6	100	2.25	1.296
10	2	6	100	4.5	1.296
10	2	6	100	7.5	1.296
10	2	6	100	11.25	1.296
10	2	6	100	15	1.296
10	2	6	100	20	1.296
10	2	6	100	25	1.296
10	2	7.5	0	2.25	0.747
10	2	7.5	100	2.25	1.556
10	2	7.5	100	4.5	1.556
10	2	7.5	100	7.5	1.556
10	2	7.5	100	11.25	1.556
10	2	7.5	100	15	1.556
10	2	7.5	100	20	1.556
10	2	7.5	100	25	1.556
10	4	3	0	2.25	0.565
10	4	3	100	2.25	0.893
10	4	3	100	4.5	0.893
10	4	3	100	7.5	0.893
10	4	3	100	11.25	0.893
10	4	3	100	15	0.893
10	4	3	100	20	0.893
10	4	3	100	25	0.893
10	4	4.5	0	2.25	0.612
10	4	4.5	100	2.25	1.103
10	4	4.5	100	4.5	1.103
10	4	4.5	100	7.5	1.103
10	4	4.5	100	11.25	1.103
10	4	4.5	100	15	1.103
10	4	4.5	100	20	1.103
10	4	4.5	100	25	1.103
10	4	6	0	2.25	0.667
10	4	6	100	2.25	1.295
10	4	6	100	4.5	1.295
10	4	6	100	7.5	1.295
10	4	6	100	11.25	1.295
10	4	6	100	15	1.295
10	4	6	100	20	1.295
10	4	6	100	25	1.295
10	4	7.5	0	2.25	0.744
10	4	7.5	100	2.25	1.559
10	4	7.5	100	4.5	1.559
10	4	7.5	100	7.5	1.559
10	4	7.5	100	11.25	1.559
10	4	7.5	100	15	1.559
10	4	7.5	100	20	1.559
10	4	7.5	100	25	1.559
10	6	3	0	2.25	0.56
10	6	3	0	4.5	0.46
10	6	3	0	7.5	0.39
10	6	3	0	11.25	0.34
10	6	3	0	15	0.308
10	6	3	0	20	0.278
10	6	3	0	25	0.257
10	6	3	25	2.25	0.772
10	6	3	25	4.5	0.69
10	6	3	25	7.5	0.619
10	6	3	25	11.25	0.559
10	6	3	25	15	0.516
10	6	3	25	20	0.474
10	6	3	25	25	0.442
10	6	3	50	2.25	0.877
10	6	3	50	4.5	0.836
10	6	3	50	7.5	0.793
10	6	3	50	11.25	0.751
10	6	3	50	15	0.716
10	6	3	50	20	0.679
10	6	3	50	25	0.648
10	6	3	75	2.25	0.932
10	6	3	75	4.5	0.926
10	6	3	75	7.5	0.92
10	6	3	75	11.25	0.912
10	6	3	75	15	0.905
10	6	3	75	20	0.896
10	6	3	75	25	0.888
10	6	3	100	2.25	0.88
10	6	3	100	4.5	0.88
10	6	3	100	7.5	0.88
10	6	3	100	11.25	0.88
10	6	3	100	15	0.88
10	6	3	100	20	0.88
10	6	3	100	25	0.88
10	6	4.5	0	2.25	0.611
10	6	4.5	0	4.5	0.487
10	6	4.5	0	7.5	0.406
10	6	4.5	0	11.25	0.351
10	6	4.5	0	15	0.316
10	6	4.5	0	20	0.284
10	6	4.5	0	25	0.262
10	6	4.5	25	2.25	0.896
10	6	4.5	25	4.5	0.773
10	6	4.5	25	7.5	0.675
10	6	4.5	25	11.25	0.597
10	6	4.5	25	15	0.544
10	6	4.5	25	20	0.494
10	6	4.5	25	25	0.457
10	6	4.5	50	2.25	1.064
10	6	4.5	50	4.5	0.992
10	6	4.5	50	7.5	0.921
10	6	4.5	50	11.25	0.854
10	6	4.5	50	15	0.802
10	6	4.5	50	20	0.748
10	6	4.5	50	25	0.705
10	6	4.5	75	2.25	1.162
10	6	4.5	75	4.5	1.151
10	6	4.5	75	7.5	1.138
10	6	4.5	75	11.25	1.123
10	6	4.5	75	15	1.109
10	6	4.5	75	20	1.092
10	6	4.5	75	25	1.076
10	6	4.5	100	2.25	1.101
10	6	4.5	100	4.5	1.101
10	6	4.5	100	7.5	1.101
10	6	4.5	100	11.25	1.101
10	6	4.5	100	15	1.101
10	6	4.5	100	20	1.101
10	6	4.5	100	25	1.101
10	6	6	0	2.25	0.666
10	6	6	0	4.5	0.522
10	6	6	0	7.5	0.431
10	6	6	0	11.25	0.369
10	6	6	0	15	0.331
10	6	6	0	20	0.296
10	6	6	0	25	0.272
10	6	6	25	2.25	0.989
10	6	6	25	4.5	0.837
10	6	6	25	7.5	0.722
10	6	6	25	11.25	0.633
10	6	6	25	15	0.573
10	6	6	25	20	0.517
10	6	6	25	25	0.476
10	6	6	50	2.25	1.184
10	6	6	50	4.5	1.09
10	6	6	50	7.5	1
10	6	6	50	11.25	0.917
10	6	6	50	15	0.855
10	6	6	50	20	0.791
10	6	6	50	25	0.722
10	6	6	75	2.25	1.295
10	6	6	75	4.5	1.28
10	6	6	75	7.5	1.262
10	6	6	75	11.25	1.242
10	6	6	75	15	1.223
10	6	6	75	20	1.2
10	6	6	75	25	1.179
10	6	6	100	2.25	1.294
10	6	6	100	4.5	1.294
10	6	6	100	7.5	1.294
10	6	6	100	11.25	1.294
10	6	6	100	15	1.294
10	6	6	100	20	1.294
10	6	6	100	25	1.294
10	6	7.5	0	2.25	0.743
10	6	7.5	0	4.5	0.575
10	6	7.5	0	7.5	0.472
10	6	7.5	0	11.25	0.402
10	6	7.5	0	15	0.359
10	6	7.5	0	20	0.321
10	6	7.5	0	25	0.295
10	6	7.5	100	2.25	1.56
10	6	7.5	100	4.5	1.56
10	6	7.5	100	7.5	1.56
10	6	7.5	100	11.25	1.56
10	6	7.5	100	15	1.56
10	6	7.5	100	20	1.56
10	6	7.5	100	25	1.56
11	2	3	0	2.25	0.6009
11	2	3	100	2.25	0.99556
11	2	3	100	4.5	0.99556
11	2	3	100	7.5	0.99556
11	2	3	100	11.25	0.99556
11	2	3	100	15	0.99556
11	2	3	100	20	0.99556
11	2	3	100	25	0.99556
11	2	4.5	0	2.25	0.68
11	2	4.5	100	2.25	1.2349
11	2	4.5	100	4.5	1.2349
11	2	4.5	100	7.5	1.2349
11	2	4.5	100	11.25	1.2349
11	2	4.5	100	15	1.2349
11	2	4.5	100	20	1.2349
11	2	4.5	100	25	1.2349
11	2	6	0	2.25	0.7432
11	2	6	100	2.25	1.4626
11	2	6	100	4.5	1.4626
11	2	6	100	7.5	1.4626
11	2	6	100	11.25	1.4626
11	2	6	100	15	1.4626
11	2	6	100	20	1.4626
11	2	6	100	25	1.4626
11	2	7.5	0	2.25	0.8178
11	2	7.5	100	2.25	1.717
11	2	7.5	100	4.5	1.717
11	2	7.5	100	7.5	1.717
11	2	7.5	100	11.25	1.717
11	2	7.5	100	15	1.717
11	2	7.5	100	20	1.717
11	2	7.5	100	25	1.717
11	4	3	0	2.25	0.5922
11	4	3	100	2.25	0.94388
11	4	3	100	4.5	0.94388
11	4	3	100	7.5	0.94388
11	4	3	100	11.25	0.94388
11	4	3	100	15	0.94388
11	4	3	100	20	0.94388
11	4	3	100	25	0.94388
11	4	4.5	0	2.25	0.6732
11	4	4.5	100	2.25	1.21576
11	4	4.5	100	4.5	1.21576
11	4	4.5	100	7.5	1.21576
11	4	4.5	100	11.25	1.21576
11	4	4.5	100	15	1.21576
11	4	4.5	100	20	1.21576
11	4	4.5	100	25	1.21576
11	4	6	0	2.25	0.7389
11	4	6	100	2.25	1.4554
11	4	6	100	4.5	1.4554
11	4	6	100	7.5	1.4554
11	4	6	100	11.25	1.4554
11	4	6	100	15	1.4554
11	4	6	100	20	1.4554
11	4	6	100	25	1.4554
11	4	7.5	0	2.25	0.8142
11	4	7.5	100	2.25	1.71628
11	4	7.5	100	4.5	1.71628
11	4	7.5	100	7.5	1.71628
11	4	7.5	100	11.25	1.71628
11	4	7.5	100	15	1.71628
11	4	7.5	100	20	1.71628
11	4	7.5	100	25	1.71628
11	6	3	0	2.25	0.5931
11	6	3	0	4.5	0.488
11	6	3	0	7.5	0.41551
11	6	3	0	11.25	0.363
11	6	3	0	15	0.329
11	6	3	0	20	0.29787
11	6	3	0	25	0.27567
11	6	3	25	2.25	0.8115
11	6	3	25	4.5	0.726
11	6	3	25	7.5	0.6521
11	6	3	25	11.25	0.5898
11	6	3	25	15	0.5451
11	6	3	25	20	0.501
11	6	3	25	25	0.477
11	6	3	50	2.25	0.921
11	6	3	50	4.5	0.87834
11	6	3	50	7.5	0.83369
11	6	3	50	11.25	0.78942
11	6	3	50	15	0.75346
11	6	3	50	20	0.71412
11	6	3	50	25	0.681696
11	6	3	75	2.25	0.978
11	6	3	75	4.5	0.97229
11	6	3	75	7.5	0.96538
11	6	3	75	11.25	0.9574
11	6	3	75	15	0.95
11	6	3	75	20	0.9408
11	6	3	50	25	0.932
11	6	3	100	2.25	0.9343
11	6	3	100	4.5	0.9343
11	6	3	100	7.5	0.9343
11	6	3	100	11.25	0.9343
11	6	3	100	15	0.9343
11	6	3	100	20	0.9343
11	6	3	100	25	0.9343
11	6	4.5	0	2.25	0.679
11	6	4.5	0	4.5	0.5403
11	6	4.5	0	7.5	0.4506
11	6	4.5	0	11.25	0.38855
11	6	4.5	0	15	0.34956
11	6	4.5	0	20	0.31466
11	6	4.5	0	25	0.2903
11	6	4.5	25	2.25	0.9909
11	6	4.5	25	4.5	0.8555
11	6	4.5	25	7.5	0.74728
11	6	4.5	25	11.25	0.66158
11	6	4.5	25	15	0.6028
11	6	4.5	25	20	0.54693
11	6	4.5	25	25	0.50586
11	6	4.5	50	2.25	1.1748
11	6	4.5	50	4.5	1.096
11	6	4.5	50	7.5	1.0179
11	6	4.5	50	11.25	0.94452
11	6	4.5	50	15	0.8876
11	6	4.5	50	20	0.82798
11	6	4.5	50	25	0.78059
11	6	4.5	75	2.25	1.2816
11	6	4.5	75	4.5	1.2697
11	6	4.5	75	7.5	1.2554
11	6	4.5	75	11.25	1.239
11	6	4.5	75	15	1.2239
11	6	4.5	75	20	1.2054
11	6	4.5	75	25	1.18809
11	6	4.5	100	2.25	1.21
11	6	4.5	100	4.5	1.21
11	6	4.5	100	7.5	1.21
11	6	4.5	100	11.25	1.21
11	6	4.5	100	15	1.21
11	6	4.5	100	20	1.21
11	6	4.5	100	25	1.21
11	6	6	0	2.25	0.73758
11	6	6	0	4.5	0.576588
11	6	6	0	7.5	0.47585
11	6	6	0	11.25	0.407
11	6	6	0	15	0.3649
11	6	6	0	20	0.3271
11	6	6	0	25	0.30091
11	6	6	25	2.25	1.1158
11	6	6	25	4.5	0.9423
11	6	6	25	7.5	0.8102
11	6	6	25	11.25	0.7093
11	6	6	25	15	0.64174
11	6	6	25	20	0.578488
11	6	6	25	25	0.53269
11	6	6	50	2.25	1.36196
11	6	6	50	4.5	1.2508
11	6	6	50	7.5	1.4466
11	6	6	50	11.25	1.04856
11	6	6	50	15	0.9762
11	6	6	50	20	0.90229
11	6	6	50	25	0.8448
11	6	6	75	2.25	1.5156
11	6	6	75	4.5	1.4975
11	6	6	75	7.5	1.47568
11	6	6	75	11.25	1.4509
11	6	6	75	15	1.4282
11	6	6	75	20	1.4005
11	6	6	75	25	1.375
11	6	6	100	2.25	1.4533
11	6	6	100	4.5	1.4533
11	6	6	100	7.5	1.4533
11	6	6	100	11.25	1.4533
11	6	6	100	15	1.4533
11	6	6	100	20	1.4533
11	6	6	100	25	1.4533
[truncated: 2,027 more rows]

## Sheet: Columns Sections
Table 1. Side dimension (cm) of square columns for the case of Span Length 3.00 m
Number of Storey	Number of Storeys
	22	21	20	19	18	17	16	15	14	13	12	11	10	9	8	7	6	5	4	3	2	1
22	40
21	45	45
20	45	45	40
19	45	45	45	45
18	45	45	45	45	40
17	50	50	45	45	45	45
16	50	50	45	45	45	45	40
15	50	50	45	45	45	45	45	45
14	50	50	45	45	45	45	45	45	40
13	50	50	45	45	45	45	45	45	45	45
12	50	50	45	45	50	50	45	45	45	45	40
11	50	50	50	50	50	50	50	50	45	45	45	45
10	50	50	50	50	50	50	50	50	50	50	45	45	40
9	55	55	50	50	50	50	50	50	50	50	45	45	45	45
8	55	55	55	55	50	50	50	50	50	50	50	50	45	45	40
7	55	55	55	55	50	50	50	50	50	50	50	50	45	45	45	45
6	55	55	55	55	50	50	50	50	50	50	50	50	50	50	45	45	40
5	60	60	55	55	55	55	50	50	50	50	50	50	50	50	50	50	45	45
4	60	60	60	60	55	55	55	55	55	55	50	50	50	50	50	50	50	50	45
3	60	60	60	60	55	55	55	55	55	55	50	50	50	50	50	50	50	50	45	45
2	65	65	60	60	60	60	55	55	55	55	55	55	55	55	50	50	50	50	50	50	35
1	65	65	60	60	60	60	55	55	55	55	55	55	55	55	50	50	50	50	50	50	35	35
Table 2. Side dimension (cm) of square columns for the case of Span Length 4.50 m
Number of Storey	Number of Storeys
	22	21	20	19	18	17	16	15	14	13	12	11	10	9	8	7	6	5	4	3	2	1
22	50
21	55	55
20	55	55	50
19	55	55	55	55
18	55	55	55	55	45
17	60	60	55	55	50	50
16	60	60	55	55	50	50	40
15	60	60	55	55	55	55	45	45
14	60	60	55	55	55	55	45	45	40
13	60	60	55	55	55	55	45	45	45	45
12	65	65	60	60	55	55	45	45	45	45	40
11	65	65	60	60	55	55	50	50	50	50	45	45
10	65	65	60	60	60	60	50	50	50	50	45	45	40
9	65	65	65	65	60	60	55	55	50	50	50	50	45	45
8	65	65	65	65	60	60	55	55	50	50	50	50	50	50	40
7	70	70	65	65	60	60	55	55	55	55	50	50	50	50	45	45
6	70	70	65	65	60	60	60	60	55	55	50	50	50	50	50	50	40
5	70	70	65	65	65	65	60	60	60	60	55	55	50	50	50	50	45	45
4	70	70	70	70	65	65	60	60	60	60	60	60	55	55	50	50	50	50	45
3	70	70	70	70	65	65	60	60	60	60	60	60	55	55	55	55	50	50	50	50
2	70	70	70	70	65	65	65	65	60	60	60	60	60	60	55	55	55	55	55	55	35
1	70	70	70	70	65	65	65	65	60	60	60	60	60	60	55	55	55	55	55	55	40	40
Table 3. Side dimension (cm) of square columns for the case of Span Length 6.00 m
Number of Storey	Number of Storeys
	22	21	20	19	18	17	16	15	14	13	12	11	10	9	8	7	6	5	4	3	2	1
22	50
21	55	55
20	55	55	50
19	55	55	55	55
18	55	55	55	55	50
17	60	60	55	55	55	55
16	60	60	60	60	55	55	50
15	60	60	60	60	55	55	50	50
14	65	65	60	60	55	55	55	55	50
13	65	65	65	65	60	60	55	55	55	55
12	70	70	65	65	60	60	55	55	55	55	50
11	70	70	65	65	60	60	60	60	55	55	55	55
10	75	75	70	70	65	65	60	60	55	55	55	55	50
9	75	75	70	70	65	65	60	60	55	55	55	55	55	55
8	75	75	70	70	65	65	60	60	60	60	55	55	55	55	50
7	75	75	75	75	70	70	65	65	60	60	60	60	55	55	55	55
6	75	75	75	75	70	70	65	65	60	60	60	60	60	60	55	55	50
5	75	75	75	75	70	70	65	65	65	65	60	60	65	65	55	55	55	55
4	75	75	75	75	70	70	70	70	65	65	65	65	65	65	60	60	55	55	50
3	75	75	75	75	75	75	70	70	65	65	65	65	65	65	65	65	55	55	55	55
2	80	80	75	75	75	75	70	70	65	65	65	65	65	65	65	65	55	55	55	55	40
1	80	80	75	75	75	75	70	70	65	65	65	65	65	65	65	65	55	55	55	55	40	40
Table 4. Side dimension (cm) of square columns for the case of Span Length 7.50 m
Number of Storey	Number of Storeys
	22	21	20	19	18	17	16	15	14	13	12	11	10	9	8	7	6	5	4	3	2	1
22	70
21	70	70
20	70	70	70
19	70	70	70	70
18	70	70	70	70	65
17	75	75	75	75	70	70
16	75	75	75	75	70	70	60
15	75	75	75	75	70	70	65	65
14	75	75	75	75	70	70	65	65	65
13	75	75	75	75	70	70	65	65	65	65
12	75	75	75	75	70	70	65	65	65	65	65
11	75	75	75	75	70	70	65	65	65	65	65	65
10	75	75	75	75	70	70	65	65	65	65	65	65	65
9	75	75	75	75	75	75	70	70	65	65	65	65	65	65
8	75	75	75	75	75	75	70	70	65	65	65	65	65	65	65
7	75	75	75	75	75	75	70	70	65	65	65	65	65	65	65	65
6	75	75	75	75	75	75	70	70	70	70	65	65	65	65	65	65	65
5	80	80	75	75	75	75	70	70	70	70	65	65	65	65	65	65	65	65
4	80	80	75	75	75	75	70	70	70	70	70	70	65	65	65	65	65	65	65
3	80	80	80	80	80	80	70	70	70	70	70	70	65	65	65	65	65	65	65	65
2	85	85	80	80	80	80	75	75	70	70	70	70	65	65	65	65	65	65	65	65	50
1	85	85	80	80	80	80	75	75	70	70	70	70	65	65	65	65	65	65	65	65	50	50

## Sheet: Masonry wall Stiffness
Masonry Wall
Modulus of Elasticity E (MPa)	Thickness t (m)	Stiffness
		Et (x105 kN/m)
1500	0.15	2.25
3000	0.15	4.5
3000	0.25	7.5
4500	0.25	11.25
10000	0.15	15
8000	0.25	20
10000	0.25	25
